# Supplementary material for: Heterometallic ZnHoMOF as a Dual-Responsive Luminescence Sensor for Efficient Detection of Hippuric Acid Biomarker and Nitrofuran Antibiotics
Source: Molecules. 2023 Aug 27;28(17):6274. doi: 10.3390/molecules28176274 (PMC10488516; doi:10.3390/molecules28176274)
Supplement: Supplementary file 1 [file molecules-28-06274-s001.zip]

Archive with 1 entries (1 files):
- molecules-2539124-supplementary.pdf
